# Supplementary material for: Evaluation of the virtual care experience for persons in prospective cohorts with HIV during the COVID pandemic
Source: PLOS Digit Health. 2025 May 12;4(5):e0000857. doi: 10.1371/journal.pdig.0000857 (PMC12068565; doi:10.1371/journal.pdig.0000857)
Supplement: S1 Data — (XLSX) [file pdig.0000857.s001.xlsx]

## Sheet: Dictionary
	The VirtualCare questionnaire dataset is designed based on the questionnaire provided in the supplementary materials.
	Virtual Care Questionaire Data
	record_id	Record ID
	Questions in the survey
	Attendance:
	virtualcare	Since the onset of the pandemic (Feb 2020), have you participated in virtual health care? (yes/no)
	virtualcare_nowhy	If no, why have you not accessed virtual care? (categorical 1-4, It was not offered to me, I could not because I do not have a phone or computer, I didn’t know how to, I only want to see my care provider in person)
	If yes, what medical personnel have you participated in virtual care with? (check all that apply)
	med_person___1	Family Physician, (yes,no)
	med_person___2	HIV Specialist, (yes, no)
	med_person___3	Other Specialist, (yes,no)
	med_person___4	Nurse, (yes,no)
	med_person___5	Pharmacist, (yes,no)
	med_person___6	Social worker, (yes,no)
	med_person___7	Counselor/therapist, (yes,no)
	Satisfaction:
	virtual_satis	Overall, how satisfied were you with virtual care? (1-3, Not at all, Somewhat satisfied, Very satisfied)
	virtual_app	How easy was it to arrange a virtual appointment? (1-3, It was easy, There were some difficulties, It was hard)
	qual_app	Did you experience difficulties with the audio or video during your virtual care? (yes, no)
	clinical_concern	Did you have your clinical concerns addressed during the appointment(s)?, (1-4, No, Some of them, Most of them, All of them)
	Virtual care strength:
	virtual_better	Did you feel that some aspects of virtual care were better than in-person care? (yes, no)
	What did you like better about virtual care? (check all that apply)
	virtualcare_whichone___1	did not need to travel, (yes, no)
	virtualcare_whichone___2	I did not have to miss work, (yes, no)
	virtualcare_whichone___3	I felt safer, (yes, no)
	virtualcare_whichone___4	It was faster, (yes, no)
	virtualcare_whichone___5	It was easier to discuss my concerns, (yes, no)
	virtualcare_whichone___6	I did not need to set up childcare, (yes, no)
	Virtual care weakness:
	person_care	Were there any aspects of in-person care you missed while receiving virtual care? (yes, no)
	What did you miss or like less about virtual care? (check all that apply)
	virtualcare_missed___1	I was not sure if my concerns were understood, (yes, no)
	virtualcare_missed___2	I did not have a physical exam, (yes, no)
	virtualcare_missed___3	I could not do my bloodwork, (yes, no)
	virtualcare_missed___4	I missed the human contact, (yes, no)
	virtualcare_missed___5	I was unable to meet with the nurse/pharmacist/social worker/etc., (yes, no)
	Testing:
	hiv_bloodwork	Have you had your HIV blood tests as often as you did before COVID-19? (yes, no)
	bloowork_where	If yes, where did you do your blood tests? (1-4, At a hospital, At a testing centre outside the hospital, At my family doctor’s clinic, At home )
	If no, why not? (check all that apply)
	bloowork_notreason___1	I did not feel safe leaving my house, (yes, no)
	bloowork_notreason___2	My doctor told me to hold off on blood tests, (yes, no)
	bloowork_notreason___3	I was not sure if it was still possible, (yes, no)
	bloowork_notreason___4	I did not want to do them, (yes, no)
	Medication:
	hiv_meds	Since the onset of the pandemic (Feb 2020), were you able to re-fill your HIV medications as usual? (yes, no)
	If no, why not? (Check all that apply)
	hivmed_get___1	I could not pay for my medications, (yes, no)
	hivmed_get___2	I was afraid to go to the pharmacy, (yes, no)
	hivmed_get___3	I did not have transportation to get to the pharmacy, (yes, no)
	hivmed_get___4	The pharmacy did not offer delivery, (yes, no)
	hivmed_get___5	I was too ill to go to the pharmacy, (yes, no)
	hcv_tx	Was your HCV treatment affected by the onset of the pandemic (Feb 2020)? (catrgorical 1-3, Yes, No, Does not apply)
	hcv_medwhy	If yes, how was your treatment affected? (categorical 1-3, I could not start my treatment, I ran out of medication/ I could not get my medication re-filled, I could not have my blood tests)
	id	Patient ID
	coh	Cohort (CTN 222, CTN314)

## Sheet: Virtualcare Questionaire
record_id	virtualcare	virtualcare_nowhy	med_person___1	med_person___2	med_person___3	med_person___4	med_person___5	med_person___6	med_person___7	virtual_satis	virtual_app	qual_app	clinical_concern	virtual_better	virtualcare_whichone___1	virtualcare_whichone___2	virtualcare_whichone___3	virtualcare_whichone___4	virtualcare_whichone___5	virtualcare_whichone___6	person_care	virtualcare_missed___1	virtualcare_missed___2	virtualcare_missed___3	virtualcare_missed___4	virtualcare_missed___5	hiv_bloodwork	bloowork_where	bloowork_notreason___1	bloowork_notreason___2	bloowork_notreason___3	bloowork_notreason___4	hiv_meds	hivmed_get___1	hivmed_get___2	hivmed_get___3	hivmed_get___4	hivmed_get___5	hcv_tx	hcv_medwhy	coh
26	1		1	1	0	0	1	1	0	3	1	0	2	0	0	0	0	0	0	0	0	0	0	0	0	0	1	1					1						2		CTN 314
29	1		1	1	0	0	0	0	0	2	1	0	3	0	0	0	0	0	0	0	1	0	1	0	1	0	0		0	0	1	0	1						2		CTN 314
32	1		1	1	0	0	0	0	0	2	1	0	1	0	0	0	0	0	0	0	1	0	0	0	1	0	1	1					1						2		CTN 314
33	1		1	0	0	0	0	0	0	3	1	0	3	0	0	0	0	0	0	0	1	0	0	0	1	0	1	2					1						0		CTN 314
34	1		1	1	0	0	0	0	0	3	1	0	3	1	1	0	1	1	1	0	1	0	1	0	0	0	1	3					1						2		CTN 314
35	1		1	1	1	0	0	0	1	2	1	1	3	0	0	0	0	0	0	0	1	0	1	1	0	0	1	1					1						2		CTN 222
36	1		0	1	1	0	0	0	0	3	1	0	3	0	0	0	0	0	0	0	0	0	0	0	0	0	1	2					1						2		CTN 314
37	1		1	1	0	0	0	0	0	2	1	0	3	0	0	0	0	0	0	0	1	0	0	0	1	0	1	2					1						2		CTN 314
40	0	1																									1	1					1						0		CTN 314
41	1		0	1	1	0	0	0	0	2	1	0	3	0	0	0	0	0	0	0	1	0	0	0	1	0	1	1					1						2		CTN 314
42	1		1	0	1	1	0	0	1	2	1	0	1	0	0	0	0	0	0	0	1	0	0	0	1	0	0		0	0	1	0	1						2		CTN 314
45	1		1	1	0	0	0	0	0	3	1	0	3	1	1	0	0	0	0	0	1	0	1	0	1	0	1	2					1						2		CTN 314
46	1		1	0	0	0	0	0	0	3	1	0	3	0	0	0	0	0	0	0	0	0	0	0	0	0	1	1					1						2		CTN 314
48	1		0	1	0	0	0	0	0	3	1	0	4	0	0	0	0	0	0	0	0	0	0	0	0	0	1	1					1						0		CTN 314
49	1		1	1	0	0	0	0	0	3	1	0	2	0	0	0	0	0	0	0	1	0	1	0	1	0	1	1					1						2		CTN 314
50	1		1	1	0	1	0	0	0	2	1	0	3	0	0	0	0	0	0	0	1	0	1	0	1	0	1	2					1						2		CTN 314
51	1		1	0	1	1	0	0	0	3	1	0	3	1	1	1	0	1	0	0	0	0	0	0	0	0	1	1					1						2		CTN 314
55	0	1																									1	1					1						2		CTN 314
56	0	4																									1	1					1						2		CTN 314
57	1		0	1	1	0	0	0	0	3	1	0	1	0	0	0	0	0	0	0	0	0	0	0	0	0	0		1	1	0	0	1						2		CTN 314
58	1		1	0	0	0	0	0	0	2	2	0	1	0	0	0	0	0	0	0	1	1	0	0	0	0	1	3					1						2		CTN 314
59	0	4																									1	1					1						2		CTN 314
60	1		1	1	1	1	1	1	1	3	1	0	3	0	0	0	0	0	0	0	1	0	0	0	1	0	1	2					1						2		CTN 314
61	1		1	1	0	0	0	0	0	3	1	0	3	1	1	0	0	0	0	0	0	0	0	0	0	0	1	1					1						2		CTN 314
62	1		1	1	1	0	0	0	0	3	1	0	3	1	1	1	1	1	1	0	0	0	0	0	0	0	1	1					1						2		CTN 314
63	1		0	1	1	0	0	0	0	2	1	0	2	0	0	0	0	0	0	0	1	0	1	0	1	0	1	1					1						2		CTN 222
64	1		1	0	0	0	0	0	0	3	1	0	2	0	0	0	0	0	0	0	1	0	1	0	1	0	1	2					1						2		CTN 314
65	1		0	1	0	0	0	0	0	1	1	0	2	0	0	0	0	0	0	0	1	0	0	0	1	0	0		0	0	1	0	1						2		CTN 222
67	1		0	1	0	0	0	0	0	3	1	0	4	0	0	0	0	0	0	0	0	0	0	0	0	0	1	2					1						2		CTN 314
68	1		1	1	0	0	0	0	0	1	2	1	2	0	0	0	0	0	0	0	1	1	1	0	1	0	0		0	1	0	0	1						2		CTN 314
72	1		1	1	1	1	1	0	0	3	1	0	4	0	0	0	0	0	0	0	0	0	0	0	0	0	1	3					1						2		CTN 314
73	1		1	1	0	0	0	0	0	3	1	0	2	1	1	0	0	1	0	0	1	0	0	0	1	0	1	3					1						2		CTN 314
74	0	4																									1	1					1						2		CTN 222
75	1		0	1	0	1	0	1	0	1	2	1	1	0	0	0	0	0	0	0	1	0	0	0	1	0	1	1					1						2		CTN 222
76	0	3																									1	1					1						2		CTN 222
86	1		1	0	1	0	0	0	0	2	1	0	3	0	0	0	0	0	0	0	1	0	1	0	1	0	0		0	1	0	0	1						2		CTN 314
89	0	1																									0		0	1	0	0	1						2		CTN 314
90	0	1																									1	2					1						2		CTN 314
91	1		1	1	0	0	0	0	0	2	1	0	2	0	0	0	0	0	0	0	1	1	0	0	1	0	1	2					1						2		CTN 314
96	1		1	0	0	0	0	0	0	3	1	0	3	1	1	0	0	1	0	0	1	0	0	1	1	0	1	2					1						2		CTN 314
97	0	1																									0		0	0	0	1	1						2		CTN 314
98	0	4																									0		0	0	1	0	1						2		CTN 314
100	1		1	1	0	0	0	0	0	3	1	0	3	0	0	0	0	0	0	0	0	0	0	0	0	0	1	3					1						2		CTN 314
103	1		1	0	1	0	1	0	1	2	2	0	2	1	1	0	0	0	0	0	1	1	1	0	1	0	1	3					1						2		CTN 314
106	1		1	1	0	0	0	0	0	3	1	0	3	0	0	0	0	0	0	0	0	0	0	0	0	0	1	1					1						2		CTN 314
108	1		1	1	0	0	0	0	0	3	1	0	3	0	0	0	0	0	0	0	1	0	0	0	1	0	1	1					1						2		CTN 314
109	1		1	0	1	0	0	0	0	2	1	0	1	0	0	0	0	0	0	0	1	0	0	0	1	0	1	2					1						2		CTN 314
112	1		0	1	0	0	0	0	0	3	1	0	3	0	0	0	0	0	0	0	1	0	0	0	1	0	1	1					1						2		CTN 222
113	1		0	1	0	0	0	0	0	3	1	0	2	0	0	0	0	0	0	0	1	0	1	0	1	0	1	1					1						2		CTN 222
114	1		1	1	1	1	0	0	0	2	1	0	2	0	0	0	0	0	0	0	1	0	1	0	1	0	1	2					1						0		CTN 314
115	1		1	0	1	0	0	0	1	3	1	0	3	0	0	0	0	0	0	0	1	0	0	0	1	0	1	2					1						2		CTN 314
117	1		1	1	0	1	0	0	1	2	1	0	3	0	0	0	0	0	0	0	1	0	1	0	1	0	0		0	0	1	0	1						2		CTN 314
118	0	1																									1	1					1						2		CTN 314
120	1		0	1	0	0	0	0	0	3	1	0	3	1	1	0	0	1	0	0	0	0	0	0	0	0	1	2					1						2		CTN 314
121	1		1	1	0	0	0	0	0	3	1	0	3	1	1	0	1	1	0	0	1	0	0	0	1	0	0		0	1	0	0	1						2		CTN 314
122	1		1	0	1	0	0	0	0	3	1	0	3	1	1	0	0	1	0	0	0	0	0	0	0	0	1	3					1						2		CTN 314
126	1		1	0	1	1	1	0	0	2	1	0	1	0	0	0	0	0	0	0	1	0	1	1	1	1	0		1	0	0	0	1						2		CTN 314
128	1		0	1	1	1	0	0	1	3	1	0	3	0	0	0	0	0	0	0	0	0	0	0	0	0	1	1					1						2		CTN 314
130	1		1	1	1	1	1	0	0	1	1	1	3	0	0	0	0	0	0	0	1	1	1	1	1	1	1	3					1						2		CTN 314
133	1		0	1	1	0	0	0	0	3	1	0	3	1	1	0	0	0	1	0	1	0	0	0	1	0	1	1					1						2		CTN 314
135	0	4																									1	1					1						2		CTN 222
138	0	4																									1	1					1						2		CTN 222
139	0	1																									1	1					1						0		CTN 222
140	0	1																									1	1					1						2		CTN 314
143	1		1	0	0	0	1	0	0	3	1	0	3	0	0	0	0	0	0	0	1	0	0	0	1	0	1	2					1						2		CTN 314
146	1		1	1	1	1	0	0	0	3	1	0	3	0	0	0	0	0	0	0	1	0	0	0	1	0	1	1					1						2		CTN 314
148	1		1	1	0	0	0	0	0	3	1	0	3	0	0	0	0	0	0	0	1	0	1	0	1	0	1	2					1						2		CTN 314
150	1		1	1	1	0	0	0	0	2	1	0	2	0	0	0	0	0	0	0	1	1	1	0	0	0	0		0	1	0	0	1						2		CTN 314
151	1		1	1	0	1	1	0	0	3	1	0	2	1	0	0	0	1	0	0	1	0	0	0	1	0	0		0	0	1	0	1						0		CTN 314
152	1		1	1	1	1	1	0	0	2	1	1	1	0	0	0	0	0	0	0	1	0	1	1	1	1	0		1	1	0	0	1						2		CTN 314
153	0	1																									0		0	0	1	0	1						2		CTN 314
155	1		1	0	0	0	0	0	0	2	1	0	3	0	0	0	0	0	0	0	1	0	1	0	0	0	1	2					1						2		CTN 314
156	1		1	0	0	0	0	0	0	3	1	0	2	0	0	0	0	0	0	0	1	0	0	0	1	0	1	3					1						2		CTN 314
157	1		1	0	0	0	0	0	1	3	1	0	2	0	0	0	0	0	0	0	1	0	1	0	1	0	1	2					1						2		CTN 314
158	1		0	1	0	0	0	0	0	3	1	0	3	0	0	0	0	0	0	0	0	0	0	0	0	0	1	1					1						2		CTN 314
159	1		1	0	0	1	1	0	0	3	2	0	3	0	0	0	0	0	0	0	1	0	1	1	1	1	1	1					1						2		CTN 314
160	1		1	1	1	1	0	0	1	2	1	0	2	0	0	0	0	0	0	0	1	1	1	1	1	1	1	1					1						2		CTN 314
165	1		1	1	0	0	0	0	1	2	1	0	3	0	0	0	0	0	0	0	1	0	1	0	1	0	1	3					1						2		CTN 314
167	1		1	0	0	0	0	0	0	3	1	0	3	0	0	0	0	0	0	0	1	0	1	0	1	0	1	2					1						2		CTN 314
168	1		1	0	0	0	0	0	0	2	1	0	2	1	1	0	0	0	0	0	0	0	0	0	0	0	1	3					1						2		CTN 314
169	0	4																									1	2					1						2		CTN 314
170	1		1	0	0	0	0	0	0	1	3	1	1	0	0	0	0	0	0	0	1	1	1	1	1	1	0		0	0	1	0	1						2		CTN 222
171	1		1	1	0	0	0	0	0	3	1	0	3	0	0	0	0	0	0	0	0	0	0	0	0	0	1	2					1						2		CTN 314
173	1		1	1	0	0	0	0	0	3	1	0	3	0	0	0	0	0	0	0	1	0	0	0	1	0	1	2					1						2		CTN 314
177	1		0	0	1	0	0	0	0	3	1	0	4	0	0	0	0	0	0	0	0	0	0	0	0	0	1	2					1						2		CTN 314
184	1		1	0	0	0	0	0	0	3	1	0	3	0	0	0	0	0	0	0	1	1	0	0	1	0	0		0	0	1	0	0	0	0	0	1	0	2		CTN 314
185	1		1	0	0	0	0	0	0	2	1	0	1	0	0	0	0	0	0	0	1	0	1	0	1	0	1	3					1						2		CTN 314
186	1		0	1	0	0	0	0	1	3	1	1	3	0	0	0	0	0	0	0	1	0	0	0	1	0	0		0	0	1	1	1						2		CTN 222
189	1		1	0	0	0	0	0	0	3	1	0	2	1	1	0	1	1	0	0	1	0	1	1	1	0	0		0	0	1	0	1						2		CTN 222
190	1		1	0	0	0	0	0	0	3	1	0	3	1	1	1	0	1	0	0	1	0	0	0	1	0	0		0	0	0	1	1						2		CTN 222
192	1		1	0	0	0	0	0	0	3	1	0	3	1	1	1	1	1	1	0	1	0	0	0	1	0	1	2					1						2		CTN 314
194	1		1	0	1	0	0	0	0	2	1	0	2	0	0	0	0	0	0	0	1	0	1	0	0	0	1	2					1						2		CTN 314
195	1		1	0	0	0	0	0	0	1	2	0	1	0	0	0	0	0	0	0	1	0	1	0	1	1	1	1					1						2		CTN 222
197	1		0	1	0	1	1	1	1	3	1	0	3	0	0	0	0	0	0	0	1	1	1	1	1	0	0		1	0	1	0	1						2		CTN 222
200	1		1	1	1	0	1	0	0	2	1	1	3	0	0	0	0	0	0	0	0	0	0	0	0	0	1	3					1						2		CTN 314
202	1		0	1	0	0	0	0	0	3	1	0	3	0	0	0	0	0	0	0	0	0	0	0	0	0	1	1					1						2		CTN 222
204	1		0	1	0	0	0	0	0	3	1	0	3	0	0	0	0	0	0	0	1	0	0	0	1	0	1	1					1						0		CTN 222
206	0	1																									0		0	0	0	1	1						2		CTN 314
207	1		1	0	1	0	0	0	0	3	1	0	3	0	0	0	0	0	0	0	1	0	0	0	1	0	1	2					1						2		CTN 314
211	1		0	1	0	0	0	0	0	3	1	0	3	0	0	0	0	0	0	0	1	0	0	0	1	0	0		1	0	0	0	1						1	1	CTN 222
212	1		1	0	1	0	0	0	0	3	1	0	3	0	0	0	0	0	0	0	0	0	0	0	0	0	1	2					1						2		CTN 222
215	1		0	0	0	1	0	0	0	2	1	0	3	0	0	0	0	0	0	0	1	0	0	0	1	0	0		0	0	1	0	1						1	1	CTN 222
217	0	4																									1	1					1						2		CTN 314
219	1		1	1	1	1	0	0	0	2	1	0	3	1	1	0	1	1	0	0	1	0	0	0	1	0	0		0	0	1	0	1						2		CTN 314
221	1		1	0	1	0	0	0	0	2	1	0	2	0	0	0	0	0	0	0	1	1	1	0	1	0	0		0	0	1	0	1						2		CTN 314
222	1		0	1	1	0	0	0	0	3	1	0	3	0	0	0	0	0	0	0	0	0	0	0	0	0	1	1					1						2		CTN 222
233	1		0	1	0	0	0	0	0	2	1	0	4	0	0	0	0	0	0	0	0	0	0	0	0	0	0		0	0	1	0	1						2		CTN 222
245	1		1	1	0	0	0	0	0	2	1	0	3	0	0	0	0	0	0	0	1	0	0	0	1	0	1	1					1						2		CTN 314
251	1		1	1	0	0	0	0	0	2	1	0	3	0	0	0	0	0	0	0	1	0	1	0	0	0	1	3					1						0		CTN 314
263	0	1																									1	1					1						2		CTN 314
266	1		1	1	0	0	0	1	1	1	1	0	1	0	0	0	0	0	0	0	1	1	1	1	1	1	0		0	1	0	0	1						2		CTN 314
267	1		1	1	0	0	0	1	0	2	1	0	1	0	0	0	0	0	0	0	1	0	0	0	1	0	1	1					1						2		CTN 314
269	1		0	1	0	1	0	0	0	2	1	0	1	0	0	0	0	0	0	0	1	0	0	1	1	1	0		0	0	1	0	1						2		CTN 314
275	1		1	0	0	1	0	1	1	3	1	0	3	0	0	0	0	0	0	0	1	0	0	0	1	0	1	1					1						2		CTN 314
277	1		1	1	0	0	0	0	0	2	1	0	3	1	1	1	0	0	0	0	1	0	1	0	0	0	1	1					1						2		CTN 314
283	1		1	1	1	0	0	0	0	2	1	0	3	0	0	0	0	0	0	0	1	0	0	0	1	0	1	1					1						2		CTN 314
289	1		1	1	0	1	1	0	0	3	1	0	3	1	1	0	0	1	0	0	1	0	1	0	0	0	1	1					1						2		CTN 314
291	1		0	1	0	0	0	0	0	2	1	0	3	0	0	0	0	0	0	0	0	0	0	0	0	0	1	1					1						2		CTN 314
298	1		1	0	0	1	0	0	0	2	2	0	3	0	0	0	0	0	0	0	1	0	0	0	1	0	1	1					1						2		CTN 314
307	1		1	1	0	0	0	0	0	3	1	0	3	1	1	1	0	0	0	0	1	0	1	0	1	0	1	1					1						2		CTN 314
313	1		1	1	0	0	0	0	0	2	1	0	3	0	0	0	0	0	0	0	1	0	0	0	1	0	0		0	0	1	0	1						2		CTN 222
314	1		1	0	1	0	0	0	0	1	2	1	1	0	0	0	0	0	0	0	1	1	1	0	0	0	1	1					1						2		CTN 314
318	1		0	1	0	0	0	0	0	3	1	0	3	1	1	0	0	0	0	0	0	0	0	0	0	0	1	1					1						0		CTN 314
319	1		1	1	1	0	0	0	0	2	1	0	3	0	0	0	0	0	0	0	1	0	0	0	1	0	1	1					1						2		CTN 314
321	1		0	1	0	0	0	0	0	2	1	0	3	1	1	0	0	0	0	0	1	0	0	0	1	0	1	1					1						2		CTN 314
326	1		0	0	0	1	0	0	0	3	1	0	3	1	1	0	0	1	0	0	0	0	0	0	0	0	1	1					1						0		CTN 222
327	0	2																									1	1					1						2		CTN 222
328	0	1																									1	1					1						0		CTN 222
329	0	1																									1	1					1						0		CTN 222
330	0	1																									1	1					1						0		CTN 222
335	1		1	1	1	0	1	0	0	3	1	0	3	1	1	0	1	1	1	0	1	0	0	0	1	0	1	1					1						2		CTN 314
337	0	1																									1	1					1						0		CTN 222
338	0	2																									1	1					0	0	0	0	0	1	0		CTN 222
339	0	4																									0		1	0	0	1	1						2		CTN 222
340	0	1																									1	1					1						0		CTN 222
351	0	2																									1	1					1						0		CTN 222
353	1		1	0	0	0	0	1	1	1	1	1	3	0	0	0	0	0	0	0	1	0	0	0	1	1	1	1					1						2		CTN 222
354	0	1																									1	1					1						0		CTN 222
355	1		0	0	1	1	0	0	0	2	1	0	3	1	1	0	0	0	0	0	0	0	0	0	0	0	0		0	0	0	1	1						2		CTN 222
356	1		0	1	0	0	0	0	0	3	1	0	4	0	0	0	0	0	0	0	1	0	0	0	1	0	1	1					1						2		CTN 222
358	1		0	1	0	0	0	0	0	3	3	0	3	0	0	0	0	0	0	0	1	0	0	0	1	0	1	1					1						2		CTN 222
359	1		0	0	1	0	0	1	1	2	2	0	2	0	0	0	0	0	0	0	1	0	0	0	1	0	1	1					1						2		CTN 222
360	1		0	1	1	0	0	1	1	2	1	0	2	0	0	0	0	0	0	0	1	1	0	0	1	1	1	2					1						2		CTN 222
361	1		0	1	0	0	0	1	0	3	1	0	3	0	0	0	0	0	0	0	1	0	0	0	1	1	1	1					1						2		CTN 222
367	1		1	1	0	0	0	0	1	2	1	0	2	0	0	0	0	0	0	0	0	0	0	0	0	0	1	1					1						2		CTN 222
381	1		1	1	0	0	0	0	1	2	2	1	1	1	1	0	0	0	0	0	0	0	0	0	0	0	1	3					1						2		CTN 314
382	0	2																									1	1					1						1	2	CTN 222
383	0	1																									1	2					1						2		CTN 314
384	0	2																									1	1					1						0		CTN 222
387	0	1																									1	1					1						2		CTN 222
388	1		0	0	0	0	0	1	0	3	1	0	3	1	0	0	1	0	0	0	0	0	0	0	0	0	1	1					1						2		CTN 222
392	0	1																									1	2					1						2		CTN 222
394	1		1	1	0	0	0	0	0	3	1	0	3	1	1	0	1	1	0	0	0	0	0	0	0	0	1	3					1						2		CTN 314
395	0	2																									1	1					1						1	3	CTN 222
397	1		1	1	0	0	0	0	0	2	1	0	3	0	0	0	0	0	0	0	1	1	0	0	1	0	1	2					1						2		CTN 314
402	0	1																									1	2					1						0		CTN 222
412	0	1																									1	1					1						2		CTN 222
413	1		0	0	1	0	0	0	0	3	1	0	3	0	0	0	0	0	0	0	1	0	0	0	1	0	1	1					1						2		CTN 222
416	1		0	0	1	0	0	0	0	3	1	0	3	1	0	0	1	1	1	0	0	0	0	0	0	0	1	1					1						2		CTN 222
429	1		1	1	1	0	0	0	0	3	1	0	3	0	0	0	0	0	0	0	1	0	1	0	1	0	1	2					1						2		CTN 222
435	0	1																									1	1					1						0		CTN 222
440	1		1	0	0	0	0	0	0	3	1	0	3	0	0	0	0	0	0	0	1	0	0	0	1	0	1	1					1						2		CTN 222
443	0	4																									1	1					1						0		CTN 222
449	1		0	1	0	0	0	0	0	3	1	0	3	0	0	0	0	0	0	0	1	0	0	1	0	0	1	1					1						0		CTN 222
450	0	4																									1	1					1						0		CTN 222
454	0	1																									1	1					1						2		CTN 222
456	1		1	1	1	0	0	1	0	3	1	0	3	0	0	0	0	0	0	0	0	0	0	0	0	0	1	1					1						2		CTN 222
462	0	2																									1	1					1						2		CTN 222
465	0	2																									1	1					1						0		CTN 222
466	0	1																									1	1					1						0		CTN 222
472	1		1	1	0	0	0	0	0	2	1	0	2	0	0	0	0	0	0	0	1	0	0	0	1	0	1	2					1						2		CTN 314
476	0	1																									1	1					1						2		CTN 222
485	0	4																									1	3					1						1	1	CTN 222
486	0	4																									1	1					1						0		CTN 222
487	0	3																									1	3					1						2		CTN 222
489	0	1																									1	1					1						2		CTN 222
491	1		1	1	0	0	0	1	1	2	3	1	1	0	0	0	0	0	0	0	1	1	1	1	1	1	1	2					1						2		CTN 222
497	0	4																									1	1					1						2		CTN 222
500	1		1	1	1	0	0	0	0	3	1	0	3	0	0	0	0	0	0	0	0	0	0	0	0	0	1	2					1						0		CTN 222
502	0	4																									1	1					0	1	0	0	0	0	1	1	CTN 222
503	1		1	0	0	0	0	0	0	1	3	0	2	0	0	0	0	0	0	0	1	0	1	0	1	0	1	1					1						0		CTN 222
504	0	1																									1	1					1						2		CTN 222
514	0	4																									1	1					1						2		CTN 222
521	1		1	1	0	0	0	0	0	2	1	0	2	0	0	0	0	0	0	0	1	0	1	0	1	0	1	1					1						2		CTN 314
523	0	1																									0		0	0	0	1	1						2		CTN 222
525	1		1	1	0	0	1	0	0	2	1	0	2	0	0	0	0	0	0	0	1	1	1	0	0	0	1	2					1						2		CTN 314
530	0	1																									1	1					1						2		CTN 314
531	1		1	1	0	0	0	0	0	3	1	1	3	1	1	0	0	1	1	0	0	0	0	0	0	0	1	1					1						2		CTN 314
533	1		0	1	1	0	0	0	0	3	1	0	3	1	1	0	1	1	0	0	1	0	0	0	1	0	1	1					1						2		CTN 314
535	1		1	0	0	0	0	0	0	2	1	0	2	0	0	0	0	0	0	0	1	0	1	1	1	0	1	2					1						2		CTN 222
537	1		1	1	0	0	0	0	0	3	1	0	3	0	0	0	0	0	0	0	1	0	0	0	1	1	1	2					1						2		CTN 222
540	1		1	0	1	0	0	0	1	2	2	1	2	0	0	0	0	0	0	0	1	0	1	0	1	1	1	1					0	0	0	0	0	1	2		CTN 222
551	1		0	1	1	1	0	0	1	1	1	0	1	0	0	0	0	0	0	0	1	1	1	1	1	1	0		0	0	1	0	1						2		CTN 222
552	1		0	1	1	0	0	0	0	2	2	1	3	0	0	0	0	0	0	0	0	0	0	0	0	0	1	2					1						0		CTN 222
556	1		1	1	1	0	0	0	0	3	1	0	3	1	1	0	0	0	0	0	0	0	0	0	0	0	1	1					1						2		CTN 314
559	1		1	1	1	0	0	1	0	2	1	1	1	0	0	0	0	0	0	0	1	1	1	0	1	0	1	1					1						2		CTN 314
560	1		1	0	0	0	0	0	0	1	3	1	1	0	0	0	0	0	0	0	1	0	0	0	1	0	1	2					1						2		CTN 314
561	1		1	0	1	0	0	0	0	3	1	0	2	1	1	0	0	0	0	0	1	0	0	0	1	0	1	1					1						2		CTN 314
565	1		1	0	0	0	0	0	0	1	2	0	1	0	0	0	0	0	0	0	1	0	1	0	0	0	1	2					1						2		CTN 314
568	1		1	0	0	0	0	0	0	3	1	0	3	0	0	0	0	0	0	0	1	0	0	0	1	0	1	1					1						2		CTN 222
569	1		1	0	0	0	0	0	0	2	1	0	1	0	0	0	0	0	0	0	1	0	0	0	1	0	1	2					1						0		CTN 314
570	1		1	0	0	0	0	0	0	2	1	0	3	0	0	0	0	0	0	0	1	0	1	1	1	0	0		0	0	0	1	1						2		CTN 222
571	1		1	0	0	0	0	0	0	2	1	0	3	0	0	0	0	0	0	0	1	1	0	0	1	0	1	1					1						2		CTN 314
572	0	1																									1	2					1						2		CTN 314
576	1		1	1	0	0	0	0	0	1	1	1	3	0	0	0	0	0	0	0	1	1	1	0	1	0	1	1					1						2		CTN 314
577	1		0	1	0	0	0	0	0	3	1	0	3	0	0	0	0	0	0	0	1	0	0	0	1	0	1	1					1						2		CTN 314
579	1		1	1	0	0	0	0	0	2	1	0	3	1	1	0	0	0	0	0	1	0	0	0	1	0	1	1					1						2		CTN 314
580	1		1	0	0	0	0	0	0	3	1	0	3	0	0	0	0	0	0	0	1	0	0	0	1	0	1	3					1						0		CTN 314
587	1		1	1	0	0	0	0	0	1	1	0	1	0	0	0	0	0	0	0	1	1	1	0	1	0	1	1					1						2		CTN 314
589	1		1	1	0	0	0	0	0	3	1	0	3	0	0	0	0	0	0	0	1	0	0	0	1	0	1	1					1						2		CTN 222
595	1		1	0	1	0	0	0	0	3	1	0	3	1	0	0	0	1	0	0	1	0	1	0	1	0	1	2					1						2		CTN 222
596	1		0	1	1	0	0	0	0	2	2	0	3	0	0	0	0	0	0	0	0	0	0	0	0	0	1	1					1						2		CTN 222
597	0	3																									1	1					1						0		CTN 222
599	1		1	0	0	0	0	0	0	2	2	0	3	1	0	0	0	1	0	0	1	0	0	0	1	0	1	3					1						2		CTN 222
601	1		1	1	0	0	0	0	0	2	1	1	3	0	0	0	0	0	0	0	1	1	1	0	1	0	1	2					1						2		CTN 314
611	0	1																									0		0	0	0	1	1						2		CTN 222
615	1		0	1	0	0	0	0	0	3	1	1	3	0	0	0	0	0	0	0	0	0	0	0	0	0	0		0	0	1	0	0	0	0	0	0	1	2		CTN 222
623	0	2																									1	1					1						2		CTN 222
627	1		0	1	0	0	0	0	0	2	2	0	2	0	0	0	0	0	0	0	1	0	1	1	1	1	1	1					1						0		CTN 222
630	1		0	1	0	0	0	0	0	3	1	0	2	0	0	0	0	0	0	0	0	0	0	0	0	0	0		0	0	1	0	1						0		CTN 222
631	0	1																									0		0	1	1	0	1						2		CTN 222
635	1		0	1	0	0	0	0	0	3	2	1	1	0	0	0	0	0	0	0	1	0	0	0	0	1	1	2					1						0		CTN 222
640	0	4																									0		0	0	0	1	1						2		CTN 222
641	1		1	0	1	0	0	0	1	3	1	0	3	0	0	0	0	0	0	0	0	0	0	0	0	0	1	1					1						2		CTN 222
642	1		1	0	1	0	0	0	0	2	1	1	3	0	0	0	0	0	0	0	0	0	0	0	0	0	0		1	0	0	0	1						2		CTN 222
650	1		1	0	0	0	0	0	1	3	1	0	2	1	1	0	0	1	0	0	0	0	0	0	0	0	0		0	0	1	0	1						2		CTN 222
658	1		1	0	1	1	1	0	1	2	3	1	2	0	0	0	0	0	0	0	1	1	1	1	1	1	1	2					1						2		CTN 222
660	0	3																									1	1					1						2		CTN 222
661	1		1	1	0	0	0	0	0	3	1	0	3	0	0	0	0	0	0	0	0	0	0	0	0	0	1	1					1						2		CTN 222
662	0	1																									1	1					1						0		CTN 222
663	1		1	1	0	1	1	0	0	3	2	0	2	1	1	0	1	1	1	0	1	0	1	0	0	0	0		0	0	1	0	1						0		CTN 222
665	0	4																									1	2					1						0		CTN 222
670	1		1	0	1	0	0	0	1	2	1	1	3	0	0	0	0	0	0	0	0	0	0	0	0	0	0		0	1	0	0	1						2		CTN 222
693	1		0	1	0	0	0	0	0	3	1	0	3	1	1	0	0	0	0	0	1	0	1	0	1	0	1	1					1						2		CTN 222
695	0	4																									0		0	0	0	1	1						0		CTN 222
700	1		1	1	1	0	1	0	0	3	1	0	3	1	1	0	0	0	0	0	1	0	1	0	1	0	1	1					1						2		CTN 314
702	1		0	1	0	0	0	0	0	3	1	0	3	0	0	0	0	0	0	0	0	0	0	0	0	0	1	2					1						2		CTN 222
710	1		0	0	1	0	0	0	0	2	1	0	3	0	0	0	0	0	0	0	0	0	0	0	0	0	0		0	0	1	0	1						2		CTN 222
714	1		1	0	0	0	0	0	0	3	1	0	3	0	0	0	0	0	0	0	1	0	0	0	1	0	1	2					1						2		CTN 222
717	1		1	0	1	0	0	0	0	3	1	0	2	0	0	0	0	0	0	0	0	0	0	0	0	0	1	2					1						2		CTN 222
719	1		0	1	1	0	0	0	0	3	1	0	1	1	1	1	0	1	0	0	1	0	1	1	0	1	0		0	1	1	0	0	1	0	0	0	0	2		CTN 222
720	1		1	1	0	0	0	0	0	3	1	0	4	1	0	1	0	0	0	0	1	0	0	1	0	0	0		1	0	0	0	1						0		CTN 222
723	1		0	0	1	1	1	1	0	3	1	0	3	1	1	1	1	1	1	0	0	0	0	0	0	0	0		0	0	1	0	1						2		CTN 222
725	0	4																									1	1					1						2		CTN 222
732	1		1	1	1	0	1	0	0	2	2	0	2	0	0	0	0	0	0	0	1	1	1	0	0	0	1	3					1						2		CTN 314
737	0	1																									1	1					1						0		CTN 222
753	0	4																									1	1					1						0		CTN 222
761	0	4																									1	2					1						0		CTN 222
768	0	1																									1	1					1						2		CTN 222
770	1		0	1	0	0	0	0	0	3	1	0	3	0	0	0	0	0	0	0	1	0	0	1	0	0	0		0	0	1	0	1						2		CTN 314
777	0	4																									0		1	0	0	0	1						2		CTN 222
778	0	1																									0		0	0	1	0	1						2		CTN 222
787	0	3																									0		0	1	0	0	0	1	0	0	0	0	1	1	CTN 222
794	0	2																									1	1					1						0		CTN 222
803	0	2																									1	1					1						2		CTN 222
804	1		1	1	1	1	1	0	0	3	1	0	3	1	1	1	1	1	0	0	1	0	1	0	0	0	1	1					1						2		CTN 314
807	1		1	0	0	0	0	0	0	3	1	1	2	0	0	0	0	0	0	0	1	0	1	1	1	1	0		0	1	0	0	1						2		CTN 222
808	0	4																									1	2					1						0		CTN 222
813	0	1																									1	1					1						0		CTN 222
826	1		0	1	0	0	1	0	0	3	1	0	3	0	0	0	0	0	0	0	1	0	0	0	1	0	1	1					1						2		CTN 314
827	1		1	0	0	0	0	0	0	2	2	0	2	0	0	0	0	0	0	0	1	0	1	0	0	0	1	3					1						0		CTN 222
829	0	1																									1	1					1						0		CTN 222
830	0	3																									1	2					1						0		CTN 222
831	1		0	1	0	0	0	0	0	3	1	0	4	0	0	0	0	0	0	0	0	0	0	0	0	0	1	1					1						2		CTN 222
836	1		1	0	0	1	1	0	1	2	2	1	1	0	0	0	0	0	0	0	1	1	1	1	0	1	0		0	1	0	0	1						0		CTN 222
848	0	1																									1	1					1						2		CTN 222
850	1		0	0	1	0	0	0	0	2	1	0	3	1	0	0	0	1	0	0	0	0	0	0	0	0	1	1					1						2		CTN 222
851	1		1	0	0	0	0	0	0	1	2	0	1	0	0	0	0	0	0	0	1	0	1	0	1	1	0		0	0	1	0	1						2		CTN 222
854	0	1																									0		1	0	0	0	1						1	1	CTN 222
864	0	1																									1	1					1						0		CTN 222
878	1		1	1	0	0	0	0	0	2	1	0	3	0	0	0	0	0	0	0	0	0	0	0	0	0	1	1					1						0		CTN 222
879	1		0	0	1	0	0	0	0	2	1	0	3	0	0	0	0	0	0	0	0	0	0	0	0	0	0		0	0	1	0	1						2		CTN 222
884	0	1																									1	1					1						2		CTN 222
889	1		0	0	1	0	0	0	0	3	1	1	4	1	0	0	0	1	0	0	0	0	0	0	0	0	1	1					1						2		CTN 222
892	0	2																									1	1					1						2		CTN 222
893	1		1	1	1	0	0	0	1	3	1	0	2	0	0	0	0	0	0	0	1	1	0	0	0	0	1	2					1						2		CTN 222
894	0	3																									1	1					1						2		CTN 222
907	1		1	0	0	0	0	0	0	3	1	0	3	0	0	0	0	0	0	0	1	0	0	0	1	0	1	1					1						2		CTN 314
917	1		1	1	0	0	0	0	0	3	1	0	3	1	1	0	1	0	1	0	1	0	1	0	1	0	1	1					1						2		CTN 314
921	1		0	1	0	0	0	0	0	3	1	0	2	0	0	0	0	0	0	0	1	0	0	1	0	0	0		1	1	0	0	1						2		CTN 222
925	1		1	1	0	0	0	0	0	2	2	1	3	0	0	0	0	0	0	0	1	1	0	0	0	0	1	2					1						2		CTN 222
929	1		1	0	0	0	0	0	0	3	1	0	2	1	0	0	0	1	0	0	0	0	0	0	0	0	1	1					1						2		CTN 222
931	1		0	0	1	1	1	0	1	3	1	0	2	1	1	1	1	1	1	0	0	0	0	0	0	0	1	1					1						0		CTN 222
932	0	4																									1	3					1						0		CTN 222
940	0	1																									1	1					1						2		CTN 222
948	1		1	0	0	0	0	0	0	2	1	0	4	0	0	0	0	0	0	0	1	0	0	1	0	0	0		0	0	1	0	1						2		CTN 222
949	1		0	1	0	0	0	0	0	3	1	0	3	1	1	0	0	1	0	0	0	0	0	0	0	0	1	1					1						2		CTN 222
952	1		1	0	0	0	0	0	0	3	1	0	3	0	0	0	0	0	0	0	1	0	1	0	0	0	0		0	0	0	1	1						2		CTN 222
953	1		1	0	0	0	0	1	0	3	1	0	3	0	0	0	0	0	0	0	0	0	0	0	0	0	1	4					1						2		CTN 222
955	1		0	0	0	0	0	1	0	3	1	0	2	0	0	0	0	0	0	0	0	0	0	0	0	0	1	1					1						2		CTN 222
957	1		1	1	0	0	0	0	0	3	2	0	3	1	1	0	0	1	0	0	1	0	0	0	1	0	1	1					1						2		CTN 222
958	0	1																									1	1					1						2		CTN 222
963	1		0	1	0	0	0	0	0	1	1	0	2	0	0	0	0	0	0	0	1	0	0	0	1	0	0		0	1	0	0	1						2		CTN 222
964	1		1	1	0	0	0	0	0	1	1	0	4	0	0	0	0	0	0	0	0	0	0	0	0	0	1	1					1						2		CTN 222
965	1		1	0	0	0	0	0	0	3	1	0	3	0	0	0	0	0	0	0	0	0	0	0	0	0	1	1					1						2		CTN 222
969	0	1																									1	1					1						2		CTN 222
971	0	4																									1	1					1						2		CTN 222
972	0	4																									1	1					1						2		CTN 222
996	1		1	0	0	0	0	0	0	3	1	0	3	0	0	0	0	0	0	0	0	0	0	0	0	0	1	2					1						2		CTN 314
1002	1		1	0	0	0	0	0	0	1	1	0	4	0	0	0	0	0	0	0	1	1	0	0	1	0	1	1					1						2		CTN 222
1156	1		0	1	0	0	0	0	0	2	1	0	2	0	0	0	0	0	0	0	0	0	0	0	0	0	0		0	0	1	0	1						2		CTN 222
2	1		0	1	0	0	0	0	0	2	3	1	3	0	0	0	0	0	0	0	1	1	0	0	1	1	0		0	0	1	0	1						2		CTN 222
3	0	4																									1	1					1						2		CTN 222
4	1		1	1	0	0	0	0	0	3	1	0	2	1	1	0	0	1	0	0	0	0	0	0	0	0	1	1					1						0		CTN 222
5	0	1																									1	4					1						1	1	CTN 222
11	0	1																									1	1					1						2		CTN 222
20	1		0	1	0	0	0	1	0	2	1	0	2	0	0	0	0	0	0	0	1	0	1	0	0	0	0		0	0	1	0	1						0		CTN 222
21	0	1																									1	1					1						2		CTN 222
22	0	1																									1	1					1						0		CTN 222
24	0	2																									1	1					1						2		CTN 222
25	0	1																									1	1					1						2		CTN 222
30	0	4																									1	1					1						2		CTN 222
66	1		0	0	1	0	0	0	0	3	1	0	3	0	0	0	0	0	0	0	0	0	0	0	0	0	1	1					1						2		CTN 222
69	1		0	0	1	0	0	0	0	2	1	0	3	0	0	0	0	0	0	0	0	0	0	0	0	0	1	1					1						0		CTN 222
70	0	1																									0		0	1	1	1	1						2		CTN 222
71	0	1																									1	2					1						2		CTN 222
79	1		1	0	1	0	0	0	0	2	1	0	2	0	0	0	0	0	0	0	1	0	1	0	0	0	0		0	1	0	0	1						2		CTN 222
80	0	1																									1	1					1						2		CTN 222
81	0	4																									1	1					1						2		CTN 222
82	0	4																									1	1					1						2		CTN 222
85	1		1	1	0	0	0	0	0	2	1	0	2	0	0	0	0	0	0	0	1	0	0	0	1	0	1	1					1						2		CTN 222
94	0	1																									1	1					1						0		CTN 222
101	0	1																									0		0	1	0	0	1						0		CTN 222
102	1		1	1	0	0	1	1	0	2	2	0	2	0	0	0	0	0	0	0	0	0	0	0	0	0	0		0	1	0	0	1						0		CTN 222
105	1		0	1	0	0	0	0	0	2	1	0	3	0	0	0	0	0	0	0	1	0	0	0	1	0	1	1					1						2		CTN 222
110	0	1																									1	1					1						2		CTN 222
111	1		0	1	1	0	0	0	0	2	1	0	1	0	0	0	0	0	0	0	1	0	1	0	1	0	1	1					1						2		CTN 222
116	1		0	1	0	0	0	0	0	2	2	0	3	0	0	0	0	0	0	0	1	0	1	1	0	0	1	2					1						2		CTN 222
124	0	4																									1	1					1						0		CTN 222
129	0	4																									1	1					1						2		CTN 222
132	0	3																									1	1					1						2		CTN 222
134	0	4																									1	1					1						2		CTN 222
137	0	1																									0		1	0	0	1	0	1	0	0	0	0	2		CTN 222
141	1		0	1	0	0	0	0	0	3	1	0	3	0	0	0	0	0	0	0	1	0	0	0	0	1	1	1					1						2		CTN 222
144	0	4																									0		0	0	0	1	1						2		CTN 222
149	0	1																									1	4					1						2		CTN 222
154	0	1																									1	1					1						2		CTN 222
162	1		0	1	0	0	0	0	0	3	1	0	2	0	0	0	0	0	0	0	1	0	0	0	1	0	1	1					1						0		CTN 222
164	1		0	1	0	0	0	0	0	3	1	0	3	0	0	0	0	0	0	0	1	0	0	0	1	0	0		0	0	1	0	1						2		CTN 222
172	1		0	1	0	0	0	0	0	3	1	0	3	1	1	0	0	1	0	0	0	0	0	0	0	0	1	1					1						2		CTN 222
174	0	1																									1	2					1						2		CTN 222
175	0	1																									1	1					1						2		CTN 222
176	0	2																									1	1					1						1	1	CTN 222
178	1		0	1	0	0	0	0	0	3	1	0	2	0	0	0	0	0	0	0	0	0	0	0	0	0	0		0	0	1	0	1						2		CTN 222
179	0	1																									1	1					1						2		CTN 222
181	0	4																									1	1					1						2		CTN 222
183	1		0	0	1	0	0	0	1	3	1	0	3	0	0	0	0	0	0	0	0	0	0	0	0	0	1	1					1						2		CTN 222
187	1		0	1	1	0	0	0	0	2	1	0	2	0	0	0	0	0	0	0	1	0	0	0	1	0	1	1					1						2		CTN 222
198	0	3																									1	1					1						2		CTN 222
205	0	4																									0		0	0	1	0	1						2		CTN 222
210	1		0	0	0	0	0	0	1	3	1	0	2	0	0	0	0	0	0	0	1	0	0	0	1	0	0		0	0	0	1	1						0		CTN 222
216	1		0	1	0	0	0	0	0	3	1	0	3	0	0	0	0	0	0	0	1	0	0	0	1	0	1	1					1						2		CTN 222
237	0	1																									1	1					1						0		CTN 222
265	1		0	1	0	0	0	0	0	2	1	0	2	0	0	0	0	0	0	0	1	0	0	0	1	0	1	1					1						0		CTN 222
276	0	1																									1	4					1						2		CTN 222
281	1		0	0	1	0	0	0	0	1	1	0	3	0	0	0	0	0	0	0	1	1	1	1	1	1	0		0	0	1	0	0	1	0	0	0	0	2		CTN 222
320	0	1																									0		0	0	1	0	1						0		CTN 222
331	0	1																									0		1	0	0	0	1						2		CTN 222
332	0	1																									1	2					1						2		CTN 222
364	0	2																									1	1					1						2		CTN 222
365	0	2																									1	1					1						2		CTN 222
366	0	1																									1	1					1						2		CTN 222
368	0	1																									1	1					1						2		CTN 222
369	0	4																									1	1					1						2		CTN 222
370	1		1	0	0	0	0	0	0	3	1	0	1	0	0	0	0	0	0	0	1	1	1	1	1	0	1	1					1						2		CTN 222
371	1		1	0	0	0	0	0	0	3	2	0	2	0	0	0	0	0	0	0	0	0	0	0	0	0	0		1	0	0	0	1						2		CTN 222
372	0	1																									1	1					1						2		CTN 222
373	0	1																									1	1					1						2		CTN 222
375	0	1																									0		0	0	0	1	1						2		CTN 222
377	0	1																									1	1					1						0		CTN 222
379	0	1																									1	1					1						2		CTN 222
385	0	2																									1	1					1						0		CTN 222
386	0	2																									1	1					1						0		CTN 222
389	1		0	1	0	0	0	0	0	2	1	0	2	0	0	0	0	0	0	0	0	0	0	0	0	0	1	1					1						2		CTN 222
390	1		1	0	0	0	0	0	0	2	1	0	2	0	0	0	0	0	0	0	0	0	0	0	0	0	1	1					1						0		CTN 222
396	0	2																									1	1					1						2		CTN 222
398	0	1																									1	1					1						2		CTN 222
403	0	1																									1	1					1						2		CTN 222
409	0	1																									1	1					1						0		CTN 222
410	0	1																									1	1					1						2		CTN 222
414	0	1																									1	1					1						2		CTN 222
417	0	1																									1	1					1						2		CTN 222
419	0	1																									1	1					1						2		CTN 222
420	0	1																									1	1					1						2		CTN 222
426	0	1																									1	1					1						2		CTN 222
427	0	1																									1	1					1						2		CTN 222
428	0	1																									1	1					1						2		CTN 222
434	0	1																									1	1					1						2		CTN 222
441	0	1																									1	1					1						2		CTN 222
444	0	1																									1	1					1						2		CTN 222
445	0	1																									1	1					1						2		CTN 222
448	0	1																									1	1					1						2		CTN 222
451	0	2																									1	1					1						2		CTN 222
461	0	1																									1	1					1						2		CTN 222
467	0	1																									1	1					1						0		CTN 222
469	0	1																									1	1					1						2		CTN 222
471	0	1																									1	1					1						2		CTN 222
477	0	1																									1	1					1						2		CTN 222
480	0	1																									1	1					1						2		CTN 222
483	0	1																									1	1					1						2		CTN 222
499	1		0	0	1	0	0	0	0	3	1	0	3	0	0	0	0	0	0	0	1	1	1	1	1	1	1	1					1						2		CTN 222
501	1		0	0	0	1	0	0	0	2	1	0	3	0	0	0	0	0	0	0	0	0	0	0	0	0	1	1					1						2		CTN 222
517	0	1																									1	1					1						0		CTN 222
518	1		0	1	0	0	0	0	0	3	1	0	3	0	0	0	0	0	0	0	0	0	0	0	0	0	1	1					1						2		CTN 222
532	0	2																									1	1					1						2		CTN 222
550	1		0	0	1	0	0	0	0	3	1	1	3	0	0	0	0	0	0	0	1	0	0	0	1	0	1	1					1						2		CTN 222
555	0	3																									1	1					1						2		CTN 222
590	0	1																									1	1					1						2		CTN 222
592	0	1																									1	1					1						2		CTN 222
593	0	1																									1	1					1						2		CTN 222
600	0	2																									1	1					1						2		CTN 222
603	0	2																									1	1					1						2		CTN 222
604	0	2																									1	1					1						2		CTN 222
605	0	1																									1	1					1						2		CTN 222
606	1		0	0	0	0	0	1	0	3	1	1	3	0	0	0	0	0	0	0	0	0	0	0	0	0	1	3					1						2		CTN 222
612	0	2																									1	1					1						2		CTN 222
613	0	1																									1	1					1						2		CTN 222
617	1		0	1	0	0	0	0	0	3	1	0	3	0	0	0	0	0	0	0	0	0	0	0	0	0	1	1					1						2		CTN 222
618	1		0	0	1	0	0	0	0	1	2	0	4	0	0	0	0	0	0	0	0	0	0	0	0	0	0		0	1	0	0	1						0		CTN 222
620	0	1																									1	1					1						2		CTN 222
621	0	2																									1	1					1						2		CTN 222
622	1		0	1	0	0	0	0	0	3	1	0	3	0	0	0	0	0	0	0	0	0	0	0	0	0	1	1					1						2		CTN 222
625	0	2																									1	1					1						2		CTN 222
626	0	2																									1	1					1						2		CTN 222
628	0	2																									1	1					1						2		CTN 222
629	1		0	1	1	0	1	0	0	3	1	0	2	0	0	0	0	0	0	0	1	0	0	0	1	0	1	1					1						2		CTN 222
644	0	2																									1	1					1						2		CTN 222
646	0	1																									1	1					1						2		CTN 222
647	0	4																									1	1					1						0		CTN 222
655	0	1																									1	1					1						2		CTN 222
656	0	1																									1	1					1						2		CTN 222
667	0	2																									1	1					1						2		CTN 222
669	0	2																									1	1					1						2		CTN 222
674	0	2																									1	1					1						2		CTN 222
676	1		0	0	1	0	0	0	0	1	1	1	4	0	0	0	0	0	0	0	1	1	0	0	0	0	1	1					1						2		CTN 222
779	1		0	0	1	0	0	0	0	3	1	0	3	0	0	0	0	0	0	0	1	0	1	0	0	0	1	1					1						2		CTN 222
810	0	2																									1	1					1						2		CTN 222
812	1		0	1	0	0	0	0	0	3	1	0	3	0	0	0	0	0	0	0	0	0	0	0	0	0	1	1					1						2		CTN 222
909	0	1																									1	1					1						2		CTN 222
682	0	2																									1	1					1						2		CTN 222
685	1		0	1	0	0	0	0	0	2	1	1	3	0	0	0	0	0	0	0	1	0	0	0	1	0	0		0	0	0	1	1						2		CTN 222
691	0	1																									1	1					1						2		CTN 222
697	0	1																									1	1					1						2		CTN 222
701	0	1																									1	1					1						2		CTN 222
704	0	1																									1	1					1						2		CTN 222
712	0	1																									0		0	1	0	0	1						2		CTN 222
713	1		0	0	0	0	0	0	1	2	2	0	2	0	0	0	0	0	0	0	1	1	0	1	1	1	0		0	1	0	0	1						0		CTN 222
752	1		1	1	0	0	0	1	0	3	1	0	3	0	0	0	0	0	0	0	1	0	0	0	1	0	1	1					1						2		CTN 222
758	1		0	1	0	0	0	0	0	3	1	0	3	0	0	0	0	0	0	0	1	0	0	0	1	0	1	1					1						2		CTN 222
759	0	1																									1	1					1						2		CTN 222
763	0	1																									1	1					1						2		CTN 222
764	0	4																									1	1					1						2		CTN 222
773	0	1																									1	1					1						2		CTN 222
774	0	1																									1	1					1						2		CTN 222
